# Supplementary material for: Methodological challenges in translational drug response modeling in cancer: A systematic analysis with FORESEE
Source: PLoS Comput Biol. 2020 Apr 20;16(4):e1007803. doi: 10.1371/journal.pcbi.1007803 (PMC7192505; doi:10.1371/journal.pcbi.1007803)
Supplement: S1 Table — 100 random FORESEE pipelines were chosen and then trained on all 266 available drugs in the GDSC database to predict the patient data sets. (XLSX) [file pcbi.1007803.s005.xlsx]

## Sheet: Sheet1
ResponseType
