# Supplementary material for: Methodological challenges in translational drug response modeling in cancer: A systematic analysis with FORESEE
Source: PLoS Comput Biol. 2020 Apr 20;16(4):e1007803. doi: 10.1371/journal.pcbi.1007803 (PMC7192505; doi:10.1371/journal.pcbi.1007803)
Supplement: S1 File — The folder includes all relevant FORESEE model settings and modeling results presented in this manuscript. (ZIP) [file pcbi.1007803.s006.zip]

Archive with 1 entries (1 files):
- S1_File.tar.gz
